# Supplementary material for: Alterations of the Intestinal Permeability are Reflected by Changes in the Urine Metabolome of Young Autistic Children: Preliminary Results
Source: Metabolites. 2022 Jan 23;12(2):104. doi: 10.3390/metabo12020104 (PMC8875518; doi:10.3390/metabo12020104)
Supplement: Supplementary file 1 [file metabolites-12-00104-s001.zip]

Archive with 1 entries (1 files):
- metabolites-1547158-supplementary.pdf
